# Supplementary material for: A kNGR Peptide-Tethered Lipid–Polymer Hybrid Nanocarrier-Based Synergistic Approach for Effective Tumor Therapy: Development, Characterization, Ex-Vivo, and In-Vivo Assessment
Source: Pharmaceutics. 2022 Jul 3;14(7):1401. doi: 10.3390/pharmaceutics14071401 (PMC9320317; doi:10.3390/pharmaceutics14071401)
Supplement: Supplementary file 1 [file pharmaceutics-14-01401-s001.zip]

Archive with 1 entries (1 files):
- pharmaceutics-1764823-supplementary.pdf
